# Supplementary material for: Population Structure of Peronospora effusa in the Southwestern United States
Source: PLoS One. 2016 Feb 1;11(2):e0148385. doi: 10.1371/journal.pone.0148385 (PMC4734700; doi:10.1371/journal.pone.0148385)
Supplement: S2 Table — (XLSX) [file pone.0148385.s002.xlsx]

## Sheet: Statistics
S2 Table: Basic population genetic statistics for Peronospora effusa isolates.
SNP locus	Sample Size	No. of observation	Availability	No. of Genotype	No. of Allele	Major Allele Frquency	Heterozygosity	Gene Diversity	PIC1	I 2	Fst 3	Gene flow4
1027_12305	82	82	1	3	2	0.835366	0.280488	0.275059	0.237231	0.4473	0.1984	1.01
1054_12307	82	82	1	3	2	0.621951	0.268293	0.470256	0.359686	0.6631	0.2625	0.7023
1186_9551	82	82	1	3	2	0.841463	0.219512	0.266805	0.231213	0.4372	0.371	0.4238
119_2816	82	82	1	2	2	0.993902	0.0121951	0.0121208	0.0120473	0.0372	0.0506	4.6875
1224_36034	82	82	1	3	2	0.804878	0.317073	0.314099	0.26477	0.4936	0.0895	2.5437
133_1010	82	82	1	3	2	0.743902	0.219512	0.381023	0.308434	0.5689	0.3206	0.5297
14_20241	82	82	1	3	2	0.567073	0.304878	0.491002	0.370461	0.6841	0.2442	0.7736
148_17882	82	82	1	3	2	0.823171	0.329268	0.291121	0.248746	0.4666	0.1546	1.3668
150_21870	82	82	1	3	2	0.664634	0.0853659	0.445791	0.346426	0.6379	0.3883	0.3939
154_12147	82	82	1	3	2	0.579268	0.54878	0.487433	0.368638	0.6805	0.1996	1.0024
157_954	82	82	1	3	2	0.72561	0.45122	0.3982	0.318919	0.5876	0.2255	0.8588
162_20472	82	82	1	3	2	0.615854	0.646341	0.473156	0.361218	0.6661	0.1005	2.2381
194_1933	82	82	1	3	2	0.560976	0.634146	0.492564	0.371254	0.6857	0.1471	1.4493
230_11674	82	82	1	3	2	0.75	0.353659	0.375	0.304688	0.5623	0.0945	2.3961
233_2053	82	82	1	3	2	0.646341	0.634146	0.457168	0.352667	0.6497	0.117	1.8869
234_4106	82	82	1	3	2	0.780488	0.317073	0.342653	0.283948	0.5263	0.1414	1.5179
247_11808	82	82	1	3	2	0.573171	0.268293	0.489292	0.369589	0.6824	0.288	0.6181
288_15713	82	82	1	2	2	0.890244	0.219512	0.195419	0.176325	0.346	0.0785	2.9341
301_957	82	82	1	3	2	0.713415	0.207317	0.408908	0.325305	0.5991	0.2997	0.5841
310_3511	82	82	1	3	2	0.957317	0.0609756	0.0817222	0.0783829	0.1764	0.3836	0.4018
37_30149	82	82	1	3	2	0.731707	0.463415	0.392623	0.315547	0.5816	0.1282	1.7004
405_1475	82	82	1	3	2	0.579268	0.670732	0.487433	0.368638	0.6805	0.1363	1.5846
425_3047	82	82	1	2	2	0.52439	0.95122	0.49881	0.374404	0.692	0.003	83.7757
445_18260	82	82	1	3	2	0.77439	0.378049	0.34942	0.288373	0.5339	0.2563	0.7255
505_1292	82	82	1	3	2	0.530488	0.768293	0.498141	0.374069	0.6913	0.1065	2.0984
516_687	82	82	1	3	2	0.536585	0.658537	0.497323	0.373658	0.6905	0.1415	1.5166
524_14500	82	82	1	3	2	0.530488	0.573171	0.498141	0.374069	0.6913	0.1955	1.0286
536_39392	82	82	1	3	2	0.756098	0.390244	0.368828	0.300811	0.5555	0.1317	1.6481
597_1412	82	82	1	3	2	0.75	0.231707	0.375	0.304688	0.5623	0.3059	0.5674
6_18952	82	82	1	3	2	0.512195	0.878049	0.499703	0.374851	0.6928	0.0081	30.5751
606_18824	82	82	1	3	2	0.762195	0.109756	0.362507	0.296802	0.5485	0.3978	0.3784
635_20522	82	82	1	3	2	0.926829	0.097561	0.135634	0.126435	0.2618	0.0877	2.5996
638_43925	82	82	1	3	2	0.591463	0.52439	0.483269	0.366494	0.6763	0.2903	0.6113
689_10925	82	82	1	3	2	0.780488	0.365854	0.342653	0.283948	0.5263	0.1832	1.1149
692_12307	82	82	1	3	2	0.804878	0.365854	0.314099	0.26477	0.4936	0.1929	1.0462
703_46170	82	82	1	2	2	0.908537	0.182927	0.166196	0.152385	0.3059	0.2252	0.86
712_2077	82	82	1	3	2	0.743902	0.243902	0.381023	0.308434	0.5689	0.2189	0.892
76_6417	82	82	1	3	2	0.804878	0.341463	0.314099	0.26477	0.4936	0.1691	1.2283
793_2335	82	82	1	3	2	0.847561	0.207317	0.258403	0.225017	0.4269	0.3703	0.4252
795_9577	82	82	1	3	2	0.817073	0.341463	0.298929	0.25425	0.4758	0.1648	1.2666
809_3531	82	82	1	2	2	0.804878	0	0.314099	0.26477	0.4936	0.5054	0.2446
84_7881	82	82	1	3	2	0.79878	0.134146	0.32146	0.269792	0.5021	0.4373	0.3217
851_9386	82	82	1	3	2	0.591463	0.597561	0.483269	0.366494	0.6763	0.2982	0.5884
863_51377	82	82	1	3	2	0.603659	0.670732	0.47851	0.364024	0.6715	0.11	2.0231
87_6382	82	82	1	2	2	0.878049	0.243902	0.214158	0.191226	0.3708	0.2427	0.7799
934_15343	82	82	1	2	2	0.97561	0.0487805	0.0475907	0.0464583	0.1147	0.1409	1.524
Mean	82	82	1	2.8	2	0.729454	0.365589	0.35935	0.286633	0.5343	0.2063	0.9619
1 PIC = polymorphism information content (Botstein et al. 1980; PowerMarker Manual; Liu and Muse 2005). 2 I = Shannon'sInformationindex (Lewontin, 1972), calculated based on I = -∑Pi * ln (Pi) (Dong et al. 2004), where Pi was the frequency of the ith class of traits (here = DM isolates). 3 F-statistics: Fst describes the amount inbreeding-like effects within subpopulations (Weir and Cockerham 198…
