# Supplementary material for: Population Structure of Peronospora effusa in the Southwestern United States
Source: PLoS One. 2016 Feb 1;11(2):e0148385. doi: 10.1371/journal.pone.0148385 (PMC4734700; doi:10.1371/journal.pone.0148385)
Supplement: S3 Table — (XLSX) [file pone.0148385.s003.xlsx]

## Sheet: Sheet1
S3 Table: Analysis of molecular variance (AMOVA).
Source	Sum Of Square	Percentage (%)
Among Populations	555.651	20.5
Within Structure Group 1	112.909	4.2
Within Structure Group 2	81.25	3
Within Structure Group 3	154.923	5.7
Within Structure Group 4	254.778	9.4
Within Structure Group 5	148.429	5.5
